# Supplementary material for: Dynamic alterations of ctDNA associate with the therapeutic outcome in the advanced non‐small cell lung cancer patients who received sintilimab plus anlotinib regime as 1st line therapy
Source: Clin Transl Med. 2023 May 30;13(6):e1277. doi: 10.1002/ctm2.1277 (PMC10230154; doi:10.1002/ctm2.1277)
Supplement: Supplementary file 2 — Supporting Information [file CTM2-13-e1277-s001.xlsx]

## Sheet: v109.gene.list
Supplementary Table 1: Genes list for 1021 panel
PRDM16
TP73
RPL22
DNAJC11
CAMTA1
ERRFI1
MTOR
MTHFR
SPEN
EPHA2
NBPF1
SDHB
PAX7
CDA
EIF4G3
C1QA
EPHB2
ARID1A
WDTC1
PTPRU
HDAC1
SFPQ
CLSPN
EIF2C3
THRAP3
CSF3R
SF3A3
MACF1
MYCL1
YBX1
MPL
PTPRF
PTCH2
MUTYH
PIK3R3
TAL1
CDKN2C
EPS15
MAGOH
DOCK7
JAK1
LRRC7
MSH4
FUBP1
LPHN2
TGFBR3
ARHGAP29
DPYD
CLCC1
GSTM5
CSF1
SLC16A1
NRAS
CASQ2
ATP1A1
FAM46C
TBX15
HSD3B2
HSD3B1
NOTCH2
PDE4DIP
TXNIP
CHD1L
BCL9
FCGR1A
MCL1
ARNT
SETDB1
PIP5K1A
FLG
SPRR3
TPM3
CKS1B
ASH1L
YY1AP1
RIT1
CCT3
NTRK1
FCRL4
CD5L
SPTA1
MNDA
NCSTN
SDHC
FCGR2A
FCGR3A
FCGR2B
DDR2
PBX1
PRRX1
FASLG
TNN
ASTN1
ABL2
CACNA1E
RNASEL
DHX9
NCF2
HMCN1
TPR
PTGS2
FAM5C
CDC73
ASPM
ELF3
CHI3L1
ZC3H11A
PIK3C2B
MDM4
IKBKE
IRF6
TRAF5
USH2A
H3F3A
PARP1
OBSCN
ARID4B
LGALS8
RYR2
FMN2
FH
AKT3
OR6F1
TRIM58
OR2T4
MYCN
DNMT3A
ASXL2
FNDC4
ALK
SRD5A2
CYP1B1
SRSF7
SOS1
EML4
ZFP36L2
EPAS1
EPCAM
MSH2
MSH6
NRXN1
BCL11A
REL
XPO1
GKN2
ZNF638
DYSF
ACTG2
CTNNA2
SUCLG1
DNAH6
EIF2AK3
TMEM127
ANKRD36B
INPP4A
AFF3
RANBP2
BUB1
BCL2L11
TTL
GLI2
CNTNAP5
ERCC3
LRP1B
ACVR2A
NEB
NR4A2
BAZ2B
FAP
LRP2
PDK1
WIPF1
CHN1
HOXD13
HOXD11
NFE2L2
COL5A2
PMS1
STAT1
SF3B1
HSPD1
CASP8
BMPR2
CTLA4
NRP2
IDH1
CPS1
ERBB4
IKZF2
BARD1
ATIC
FN1
EPHA4
PAX3
CUL3
DIS3L2
INPP5D
UGT1A1
HDAC4
PASK
PDCD1
SRGAP3
FANCD2
VHL
PPARG
RAF1
NUP210
XPC
CAPN7
TOP2B
TGFBR2
MLH1
MYD88
CTNNB1
SETD2
GPX1
RHOA
BAP1
PBRM1
CACNA1D
WNT5A
SUCLG2
MITF
FOXP1
ROBO2
ROBO1
CADM2
EPHA3
CRYBG3
CBLB
BTLA
NR1I2
GSK3B
POLQ
HCLS1
KALRN
UMPS
PLXNA1
GATA2
EPHB1
STAG1
NCK1
CLDN18
PIK3CB
FOXL2
SPSB4
TFDP2
ATR
IGSF10
GMPS
SI
MECOM
PRKCI
TBL1XR1
ZMAT3
PIK3CA
FXR1
SOX2
ATP11B
KLHL6
C3orf70
MAP3K13
ETV5
LPP
TP63
CRIPAK
FGFR3
WHSC1
SLIT2
SLC34A2
RFC1
KLB
RHOH
TEC
PDGFRA
KIT
KDR
POLR2B
EPHA5
ALB
G3BP2
HNRPDL
SEC31A
PLAC8
FAM175A
PTPN13
AFF1
ABCG2
TET2
LEF1
FAT4
PCDH18
MAML3
INPP4B
FBXW7
ADAM29
TENM3
IRF2
FAT1
FRG1
SDHA
TERT
MTRR
CCT5
TRIO
CDH18
IL7R
LIFR
RICTOR
PRKAA1
FGF10
HCN1
IL6ST
MAP3K1
ERBB2IP
PIK3R1
TNPO1
MSH3
RASA1
MEF2C
CHD1
APC
MCC
SEMA6A
SNCAIP
CSNK1G3
RAD50
AFF4
KDM3B
CTNNA1
UBE2D2
DIAPH1
ARAP3
ARHGAP26
TCERG1
CSNK1A1
CSF1R
PDGFRB
CD74
FAT2
G3BP1
ITK
EBF1
GABRA6
DOCK2
TLX3
NPM1
FGFR4
NSD1
FLT4
DUSP22
IRF4
FOXQ1
JARID2
DEK
HIST1H3B
HIST1H1C
HIST1H2BC
HIST1H2AC
HIST1H1E
HIST1H2BD
HIST1H1D
HIST1H2BJ
HIST1H2AG
HIST1H4I
HIST1H2BK
HIST1H2AL
HIST1H2AM
HIST1H2BO
DDR1
NOTCH4
BRD2
DAXX
PHF1
TCP11
FKBP5
CDKN1A
CCND3
TRERF1
VEGFA
HSP90AB1
RUNX2
PKHD1
MCM3
ICK
GFRAL
EEF1A1
IMPG1
SYNCRIP
EPHA7
PRDM1
FOXO3
SLC22A16
FYN
ROS1
RSPO3
PTPRK
LAMA2
MYB
BCLAF1
IFNGR1
TNFAIP3
ECT2L
ESR1
SYNE1
ARID1B
EZR
SOD2
IGF2R
SLC22A2
SLC22A3
PARK2
THBS2
PSMB1
MAD1L1
GNA12
CARD11
ACTB
PMS2
RAC1
MIOS
ETV1
HDAC9
IL6
NFE2L3
HOXA3
HOXA9
HOXA11
HOXA13
NOD1
PPP1R17
BBS9
ELMO1
CDK13
INHBA
GLI3
HECW1
OGDH
ADCY1
ABCA13
IKZF1
POM121L12
EGFR
GUSB
SBDS
POM121
ELN
HIP1
MDH2
MAGI2
HGF
PCLO
SEMA3E
SEMA3A
GRM3
ABCB1
ZNF804B
FZD1
AKAP9
CDK6
TRRAP
CYP3A5
CYP3A4
GIGYF1
EPHB4
EMID2
CUX1
RELN
RINT1
PIK3CG
C7orf53
MET
POT1
FLNC
SMO
CNOT4
TRIM24
BRAF
EPHB6
KEL
FAM131B
EPHA1
EZH2
NOS3
RHEB
MLL3
XRCC2
SHH
MNX1
CSMD1
DLC1
SGCZ
TUSC3
MSR1
LZTS1
EGR3
NKX3-1
GPR124
WHSC1L1
FGFR1
KAT6A
PRKDC
SNTG1
SOX17
LYN
PLAG1
ARFGEF1
PREX2
C8orf34
NCOA2
TCEB1
HEY1
PAG1
WWP1
NBN
RUNX1T1
RAD54B
PABPC1
UBR5
ZFPM2
ANGPT1
RSPO2
CSMD3
RAD21
EXT1
MYC
NDRG1
FAM135B
PTK2
EPPK1
RECQL4
JAK2
CD274
PDCD1LG2
PTPRD
TYRP1
PSIP1
BNC2
MLLT3
CDKN2A
CDKN2B
TAF1L
FANCG
PAX5
GNAQ
TLE1
NTRK2
SYK
OMD
FANCC
PTCH1
GALNT12
TGFBR1
KLF4
SVEP1
RGS3
TLR4
PTGS1
PPP6C
ABL1
TTF1
TSC1
BRD3
RXRA
COL5A1
NOTCH1
FAM157B
GATA3
VIM
MYO3A
KIF5B
EPC1
ANKRD30A
RET
DRGX
NCOA4
ANK3
PRF1
CDH23
KAT6B
VDAC2
BMPR1A
FAM22A
PTEN
FAS
CYP2C19
CYP2C8
TLL2
SLIT1
ABCC2
SUFU
PDCD11
SH3PXD2A
TCF7L2
EIF3A
FGFR2
MKI67
IFITM1
IFITM3
HRAS
MUC5B
KRTAP5-5
IGF2
SLC22A18
NUP98
SCUBE2
PIK3C2A
WT1
SLC1A2
EXT2
CREB3L1
LRP4
PTPRJ
OR4A15
OR4C6
OR5L2
CLP1
CTNND1
MS4A1
SDHAF2
AHNAK
SF1
MEN1
PC
GSTP1
LRP5
CCND1
FGF4
FGF3
NUMA1
INPPL1
C11orf30
PAK1
GAB2
TYR
FAT3
MRE11A
MAML2
CNTN5
PGR
BIRC3
BIRC2
CASP1
ATM
POU2AF1
SDHD
ZBTB16
PCSK7
MLL
CBL
HSPA8
ROBO3
CHEK1
ETS1
FLI1
KCNJ5
NTM
OPCML
GLB1L3
KDM5A
WNK1
CCND2
FGF23
FGF6
CHD4
ZNF384
C1S
ETV6
LRP6
CDKN1B
PTPRO
PIK3C2G
SLCO1B3
KRAS
H3F3C
LRRK2
CNTN1
ARID2
COL2A1
MLL2
ACVRL1
ACVR1B
HOXC13
ERBB3
GLI1
CDK4
SRGAP1
IFNG
NUP107
MDM2
PTPRB
NAP1L1
NAV3
ASCL4
WSCD2
PTPN11
DTX1
TBX3
RAB35
HNF1A
KDM2B
NCOR2
TMEM132D
POLE
CHFR
TUBA3C
ATP12A
PABPC3
CDK8
WASF3
FLT3
FLT1
HSPH1
BRCA2
CCNA1
ELF1
SERP2
LCP1
RB1
FGF14
CCDC168
IRS2
ING1
TFDP1
POTEG
OR11G2
APEX1
CHD8
PSMB5
ACIN1
NFATC4
FOXA1
FANCM
NIN
GNG2
ESR2
MAX
RAD51B
ZFP36L1
MLH3
TSHR
DICER1
TCL1A
BCL11B
HSP90AA1
XRCC3
AKT1
HERC2
TJP1
C15orf55
RASGRP1
THBS1
C15orf23
RAD51
MGA
TP53BP1
B2M
COPS2
USP8
CYP19A1
TCF12
MAP2K1
SMAD3
CYP1A1
SIN3A
BCL2A1
NTRK3
IDH2
BLM
NR2F2
IGF1R
PCSK6
AXIN1
WDR90
EME2
NTHL1
TSC2
NLRC3
SLX4
CREBBP
GRIN2A
CIITA
SNX29
MYH11
ABCC1
PDILT
PALB2
PLK1
PRKCB
IL21R
SULT1A1
MAPK3
FUS
ABCC11
CYLD
CHD9
MMP2
CDH11
CBFB
CTCF
CDH1
NQO1
WWP2
ZFHX3
WWOX
PKD1L2
PLCG2
CYBA
FANCA
TUBB3
USP6
TP53
CHD3
PER1
AURKB
MYH10
MAP2K4
ELAC2
NCOR1
FLCN
NF1
SUZ12
RHOT1
CCT6B
RAD51D
TAF15
ACACA
MLLT6
CDK12
ERBB2
GRB7
IKZF3
RARA
TOP2A
SMARCE1
STAT5A
STAT3
CNTNAP1
BRCA1
ITGB3
HOXB13
SPOP
COL1A1
HLF
VEZF1
MPO
RNF43
RAD51C
CLTC
RPS6KB1
PPM1D
BRIP1
DDX5
SMURF2
GNA13
AXIN2
BPTF
PRKAR1A
SOX9
SRSF2
RNF213
RPTOR
ACTG1
P4HB
ZNF750
TYMS
PTPN2
ANKRD30B
ROCK1
MIB1
ZNF521
SETBP1
SMAD2
SMAD4
DCC
TCF4
BCL2
SERPINB4
SERPINB3
STK11
TCF3
DOT1L
GNA11
MAP2K2
PRAM1
COL5A3
DNMT1
KEAP1
DNM2
SMARCA4
EPOR
NOTCH3
BRD4
JAK3
PIK3R2
ELL
CRTC1
NDUFA13
CCNE1
TSHZ3
ANKRD27
CEBPA
CD22
MLL4
RYR1
AKT2
PRX
CYP2A13
AXL
CIC
PSG2
XRCC1
BCL3
ERCC2
ERCC1
ARHGAP35
MYH14
POLD1
KLK1
CD33
PPP2R1A
CNOT3
BRSK1
ZNF814
CSNK2A1
PLCB1
CRNKL1
FOXA2
BCL2L1
ASXL1
RBL1
SRC
TGM2
DHX35
TOP1
PLCG1
CHD6
PTPRT
L3MBTL1
MYBL2
ARFGEF2
TSHZ2
ZNF217
BCAS1
AURKA
PCK1
GNAS
KCNQ2
NCAM2
ADAMTS5
ITSN1
RUNX1
CBR1
CBR3
ERG
BRWD1
TMPRSS2
U2AF1
CRKL
MAPK1
IGLL5
BCR
MMP11
SMARCB1
MN1
CHEK2
XBP1
EWSR1
NF2
SF3A1
MYH9
NCF4
RAC2
SOX10
APOBEC3B
PDGFB
MKL1
EP300
CYP2D6
SMC1B
PLXNB2
CRLF2
ASMTL
P2RY8
FRMPD4
IL1RAPL1
DMD
RPGR
BCOR
DDX3X
KDM6A
RBM10
ARAF
SSX1
TFE3
CCNB3
KDM5C
SMC1A
FAM123B
MSN
AR
MED12
TAF1
ATRX
TBX22
BTK
SERPINA7
PAK3
TRPC5
AMOT
UPF3B
STAG2
BCORL1
ELF4
GPC3
PHF6
ZIC3
FMR1
AFF2
ATP2B3
F8
